# Supplementary material for: Synotis panzhouensis (Asteraceae, Senecioneae), a distinct new species with red-purple pappus from southwestern Guizhou, China
Source: PhytoKeys. 2020 Oct 29;166:79–86. doi: 10.3897/phytokeys.166.58654 (PMC7644611; doi:10.3897/phytokeys.166.58654)
Supplement: XML Treatment for Synotis panzhouensis [file phytokeys.166.58654-treatment1.xml]

<!DOCTYPE tp:taxon-treatment
  PUBLIC "-//TaxonX//DTD Taxonomic Treatment Publishing DTD v0 20100105//EN" "tax-treatment-NSO.dtd">
<tp:taxon-treatment xmlns:tp="http://www.plazi.org/taxpub"><tp:treatment-meta><kwd-group><label>Taxon classification</label><kwd><named-content xmlns:xlink="http://www.w3.org/1999/xlink" content-type="kingdom">Plantae</named-content></kwd><kwd><named-content xmlns:xlink="http://www.w3.org/1999/xlink" content-type="order">Asterales</named-content></kwd><kwd><named-content xmlns:xlink="http://www.w3.org/1999/xlink" content-type="family">Asteraceae</named-content></kwd></kwd-group><mixed-citation publication-type="journal"><person-group><name><surname>Li</surname><given-names>Zhi</given-names></name><name><surname>Zheng</surname><given-names>Hai-Lei</given-names></name><name><surname>Tang</surname><given-names>Ming</given-names></name></person-group><article-title><italic><tp:taxon-name><tp:taxon-name-part taxon-name-part-type="genus" reg="Synotis">Synotis</tp:taxon-name-part> <tp:taxon-name-part taxon-name-part-type="species" reg="panzhouensis">panzhouensis</tp:taxon-name-part></tp:taxon-name></italic> (<tp:taxon-name><tp:taxon-name-part taxon-name-part-type="family">Asteraceae</tp:taxon-name-part></tp:taxon-name>, <tp:taxon-name><tp:taxon-name-part taxon-name-part-type="tribe">Senecioneae</tp:taxon-name-part></tp:taxon-name>), a distinct new species with red-purple pappus from southwestern Guizhou, China</article-title><source>PhytoKeys</source><day>29</day><month>10</month><year>2020</year><volume>166</volume><fpage>79</fpage><lpage>86</lpage><pub-id pub-id-type="doi">10.3897/phytokeys.166.58654</pub-id></mixed-citation></tp:treatment-meta><tp:nomenclature><tp:taxon-name><object-id xmlns:xlink="http://www.w3.org/1999/xlink" content-type="arpha" xlink:type="simple">D6FFFEE5-AE8B-5BC2-8BFD-26C03DE1A670</object-id>
            <tp:taxon-name-part taxon-name-part-type="genus" reg="Synotis">Synotis</tp:taxon-name-part>
            <tp:taxon-name-part taxon-name-part-type="species" reg="panzhouensis">panzhouensis</tp:taxon-name-part>
            <object-id xmlns:xlink="http://www.w3.org/1999/xlink" content-type="ipni" xlink:type="simple">urn:lsid:ipni.org:names:77212605-1</object-id>
          </tp:taxon-name><tp:taxon-authority>M.Tang &amp; H.L.Zheng</tp:taxon-authority><tp:taxon-status xmlns:xlink="http://www.w3.org/1999/xlink" xlink:type="simple">sp. nov.</tp:taxon-status><xref ref-type="fig" rid="F1">Figs 1</xref><xref ref-type="fig" rid="F2">, 2</xref></tp:nomenclature><tp:treatment-sec sec-type="material" id="SECID0E4EAC"><title>Type.</title><p>China. Guizhou Province, Panzhou, Dazhai village, west of Luotuo valley, limestone mountains, 1803 m a.s.l., herbaceous tier in mixed forest, <named-content xmlns:xlink="http://www.w3.org/1999/xlink" content-type="dwc:verbatimCoordinates" xlink:type="simple"><named-content content-type="geo-json" specific-use="{&#34;type&#34;:&#34;Point&#34;,&#34;coordinates&#34;:[104.863167,26.077108]}" id="NCID0EGFAC" xlink:type="simple">26°04'37.59"N, 104°51'47.40"E</named-content></named-content>, 1 September 2020, <italic>Z. Li &amp; M. Tang 2020-0901</italic> (holotype JXAU! isotypes GZAC! JXAU!).</p><fig id="F1" position="float" orientation="portrait"><object-id xmlns:xlink="http://www.w3.org/1999/xlink" content-type="doi" xlink:type="simple">10.3897/phytokeys.166.58654.figure1</object-id><object-id xmlns:xlink="http://www.w3.org/1999/xlink" content-type="arpha" xlink:type="simple">E308FAEC-6593-5EAD-B680-F0158A4A3E65</object-id><label>Figure 1.</label><caption><p>Holotype of <italic><tp:taxon-name><tp:taxon-name-part taxon-name-part-type="genus" reg="Synotis">Synotis</tp:taxon-name-part> <tp:taxon-name-part taxon-name-part-type="species" reg="panzhouensis">panzhouensis</tp:taxon-name-part></tp:taxon-name></italic> (Panzhou, Guizhou, China, <italic>Z. Li &amp; M. Tang 2020-0901</italic> (JXAU)).</p></caption><graphic xmlns:xlink="http://www.w3.org/1999/xlink" xlink:href="phytokeys-166-079-g001.jpg" position="float" orientation="portrait" xlink:type="simple" id="oo_469163.jpg"><uri content-type="original_file" xlink:type="simple">https://binary.pensoft.net/fig/469163</uri></graphic></fig></tp:treatment-sec><tp:treatment-sec sec-type="diagnosis" id="SECID0EHGAC"><title>Diagnosis.</title><p><italic><tp:taxon-name><tp:taxon-name-part taxon-name-part-type="genus" reg="Synotis">Synotis</tp:taxon-name-part> <tp:taxon-name-part taxon-name-part-type="species" reg="panzhouensis">panzhouensis</tp:taxon-name-part></tp:taxon-name></italic> is similar to <italic><tp:taxon-name><tp:taxon-name-part taxon-name-part-type="genus" reg="Synotis">S.</tp:taxon-name-part> <tp:taxon-name-part taxon-name-part-type="species" reg="nayongensis">nayongensis</tp:taxon-name-part></tp:taxon-name></italic> but differs from the latter species by its larger involucral bracts (7–8 × 3–4 mm vs. 5–6 × 2–2.5 mm) and phyllaries (7–8 × 2–3 mm vs. 5–6 × 1–1.5 mm), higher number of phyllaries ((7) 8 vs. 5) and disk florets (8–11 vs. 4–5), different colour of phyllaries (green vs. white with green apex) and pappus (red-purple vs. white).</p><fig id="F2" position="float" orientation="portrait"><object-id xmlns:xlink="http://www.w3.org/1999/xlink" content-type="doi" xlink:type="simple">10.3897/phytokeys.166.58654.figure2</object-id><object-id xmlns:xlink="http://www.w3.org/1999/xlink" content-type="arpha" xlink:type="simple">DE812BC1-016F-596A-9666-7CD8CCC370C9</object-id><label>Figure 2.</label><caption><p><italic><tp:taxon-name><tp:taxon-name-part taxon-name-part-type="genus" reg="Synotis">Synotis</tp:taxon-name-part> <tp:taxon-name-part taxon-name-part-type="species" reg="panzhouensis">panzhouensis</tp:taxon-name-part></tp:taxon-name></italic> in the wild (Dazhai village, Panzhou, Guizhou, China). <bold>A</bold> habitat <bold>B</bold> general habit <bold>C</bold> portion of vegetative stem <bold>D</bold> leaf blades (left two: adaxial surface; right four: abaxial surface) <bold>E</bold> synflorescence <bold>F</bold> capitulum (top view) <bold>G</bold> capitulum (side view) <bold>H</bold> a disk floret with red-purple pappus. Scale bars: 5 mm (<bold>C</bold>); 10 cm (<bold>D</bold>); 4 mm (<bold>F</bold>); 1 cm (<bold>G, H</bold>).</p></caption><graphic xmlns:xlink="http://www.w3.org/1999/xlink" xlink:href="phytokeys-166-079-g002.jpg" position="float" orientation="portrait" xlink:type="simple" id="oo_469164.jpg"><uri content-type="original_file" xlink:type="simple">https://binary.pensoft.net/fig/469164</uri></graphic></fig><fig id="F3" position="float" orientation="portrait"><object-id xmlns:xlink="http://www.w3.org/1999/xlink" content-type="doi" xlink:type="simple">10.3897/phytokeys.166.58654.figure3</object-id><object-id xmlns:xlink="http://www.w3.org/1999/xlink" content-type="arpha" xlink:type="simple">610BB6E1-A161-596E-9D38-094C96959C28</object-id><label>Figure 3.</label><caption><p><italic><tp:taxon-name><tp:taxon-name-part taxon-name-part-type="genus" reg="Synotis">Synotis</tp:taxon-name-part> <tp:taxon-name-part taxon-name-part-type="species" reg="nayongensis">nayongensis</tp:taxon-name-part></tp:taxon-name></italic> in the wild (Luzui village, Nayong, Guizhou,China). <bold>A</bold> habitat <bold>B</bold> habit <bold>C</bold> portion of vegetative stem <bold>D</bold> leaf blades from the adaxil view <bold>E</bold> synflorescence <bold>F</bold> portion of synflorescence (side view, note the white phyllaries with green apex, and also note the white pappus). Scale bars: 5 mm (<bold>C</bold>); 6 mm (<bold>F</bold>).</p></caption><graphic xmlns:xlink="http://www.w3.org/1999/xlink" xlink:href="phytokeys-166-079-g003.jpg" position="float" orientation="portrait" xlink:type="simple" id="oo_469165.jpg"><uri content-type="original_file" xlink:type="simple">https://binary.pensoft.net/fig/469165</uri></graphic></fig></tp:treatment-sec><tp:treatment-sec sec-type="description" id="SECID0E2JAC"><title>Description.</title><p>Perennial herbs, erect, rhizomatous. Rhizome thick, horizontal. Vegetative stem solitary, erect, 20–35 cm, densely white or ferruginous setulose. Flowering stem solitary, erect, scapiform, 30–60 cm tall, shortly branching, fulvous tomentose. Leaves rosulate at the base of fertile shoot; petioles 1–1.5 cm long, not winged, slightly expanded at base; blades oblanceolate or obovate, 10–18 × 2.5–5 cm, papyraceous, abaxially sparsely arachnoid, glabrescent or subglabrous, adaxially scattered setulose, pinnately veined, lateral veins 12–16, arcuate-ascending, base cuneate, margin shallowly sinuate-apiculate or repand-apiculate, apex subacute-acuminate. Stem leaves on reproductive shoots few, narrowly lanceolate, remote, much smaller. Capitula discoid, numerous, arranged in an attenuate narrowly paniculoid thyrse; pedicels 3–5 mm, fulvous tomentose, 1- or 2- bracteate; bracts below capitula linear, 5–10 mm long. Involucres narrowly campanulate, 7–8 × 3–4 mm, calyculate; bracts of calyculus 3–5, ovate-oblong or lanceolate, 1/4–1/3 as long as phyllaries; phyllaries (7) 8, narrowly oblong, 2–3 mm wide, herbaceous, green, margin narrowly scarious, glabrous, not veined, apically triangular, obtuse. Ray florets absent. Disk florets 8–11; corolla yellow, 8–10 mm, with tube 7–8 mm long, limb narrowly funnelform, somewhat exserted from involucre; lobes oblong-lanceolate, 1–2 mm long, apically acute. Anthers 3.5–4 mm long, anther tails equaling anther-collars; appendages lanceolate; anther-collars balusterform, basally dilated. Style branches 1.8–2 mm long, covered with long marginal papillae and often with a central tuft not conspicuously longer. Achenes ca. 2 mm, glabrous. Pappus 8–10 mm long, red-purple.</p></tp:treatment-sec><tp:treatment-sec sec-type="distribution" id="SECID0EAKAC"><title>Distribution.</title><p><italic><tp:taxon-name><tp:taxon-name-part taxon-name-part-type="genus" reg="Synotis">Synotis</tp:taxon-name-part> <tp:taxon-name-part taxon-name-part-type="species" reg="panzhouensis">panzhouensis</tp:taxon-name-part></tp:taxon-name></italic> is endemic to southwestern Guizhou, China (Fig. <xref ref-type="fig" rid="F4">4</xref>); to date, only known from the type population.</p><fig id="F4" position="float" orientation="portrait"><object-id xmlns:xlink="http://www.w3.org/1999/xlink" content-type="doi" xlink:type="simple">10.3897/phytokeys.166.58654.figure4</object-id><object-id xmlns:xlink="http://www.w3.org/1999/xlink" content-type="arpha" xlink:type="simple">33839B74-7EF0-5E50-9C34-788EF492E8EF</object-id><label>Figure 4.</label><caption><p>Record of <italic><tp:taxon-name><tp:taxon-name-part taxon-name-part-type="genus" reg="Synotis">Synotis</tp:taxon-name-part> <tp:taxon-name-part taxon-name-part-type="species" reg="panzhouensis">panzhouensis</tp:taxon-name-part></tp:taxon-name></italic>.</p></caption><graphic xmlns:xlink="http://www.w3.org/1999/xlink" xlink:href="phytokeys-166-079-g004.jpg" position="float" orientation="portrait" xlink:type="simple" id="oo_469166.jpg"><uri content-type="original_file" xlink:type="simple">https://binary.pensoft.net/fig/469166</uri></graphic></fig></tp:treatment-sec><tp:treatment-sec sec-type="habitat" id="SECID0ENLAC"><title>Habitat.</title><p>Growing in mixed forest with other herbs in limestone mountains at an elevation of ~1800 m.</p></tp:treatment-sec><tp:treatment-sec sec-type="phenology" id="SECID0ESLAC"><title>Phenology.</title><p>Flowering from late August to September; fruiting October.</p></tp:treatment-sec><tp:treatment-sec sec-type="etymology" id="SECID0EXLAC"><title>Etymology.</title><p>The specific epithet is derived from Panzhou, the type locality of the species. The Chinese name is ‘盘州合耳菊 (Pan zhou he er ju)’.</p></tp:treatment-sec><tp:treatment-sec sec-type="discussion" id="SECID0E3LAC"><title>Discussion.</title><p>As shown in Figs <xref ref-type="fig" rid="F1">1</xref>–<xref ref-type="fig" rid="F3">3</xref>, <italic><tp:taxon-name><tp:taxon-name-part taxon-name-part-type="genus" reg="Synotis">Synotis</tp:taxon-name-part> <tp:taxon-name-part taxon-name-part-type="species" reg="panzhouensis">panzhouensis</tp:taxon-name-part></tp:taxon-name></italic> is similar to <italic><tp:taxon-name><tp:taxon-name-part taxon-name-part-type="genus" reg="Synotis">S.</tp:taxon-name-part> <tp:taxon-name-part taxon-name-part-type="species" reg="nayongensis">nayongensis</tp:taxon-name-part></tp:taxon-name></italic> in the oblanceolate or obovate rosulate leaves at the base of synflorescence, the narrow paniculoid thyrse and absence of ray florets. However, we detected significant differences between the two species as listed in Table <xref ref-type="table" rid="T1">1</xref>.</p><p><italic><tp:taxon-name><tp:taxon-name-part taxon-name-part-type="genus" reg="Synotis">Synotis</tp:taxon-name-part> <tp:taxon-name-part taxon-name-part-type="species" reg="panzhouensis">panzhouensis</tp:taxon-name-part></tp:taxon-name></italic> is only distributed in Panzhou, southwestern Guizhou, China, while <italic><tp:taxon-name><tp:taxon-name-part taxon-name-part-type="genus" reg="Synotis">S.</tp:taxon-name-part> <tp:taxon-name-part taxon-name-part-type="species" reg="nayongensis">nayongensis</tp:taxon-name-part></tp:taxon-name></italic> is mainly distributed around northwestern Guizhou (<xref ref-type="bibr" rid="B6">Ruan et al. 2020</xref>), with its type locality in Nayong, a county located 200 km NE from Panzhou.</p><table-wrap id="T1" position="float" orientation="portrait"><label>Table 1.</label><caption><p>Comparison of <italic><tp:taxon-name><tp:taxon-name-part taxon-name-part-type="genus" reg="Synotis">Synotis</tp:taxon-name-part> <tp:taxon-name-part taxon-name-part-type="species" reg="panzhouensis">panzhouensis</tp:taxon-name-part></tp:taxon-name></italic> and <italic><tp:taxon-name><tp:taxon-name-part taxon-name-part-type="genus" reg="Synotis">S.</tp:taxon-name-part> <tp:taxon-name-part taxon-name-part-type="species" reg="nayongensis">nayongensis</tp:taxon-name-part></tp:taxon-name></italic>.</p></caption><table id="TID0EYLAE" rules="all"><tbody><tr><th rowspan="1" colspan="1">Characters</th><th rowspan="1" colspan="1">
                    <italic><tp:taxon-name><tp:taxon-name-part taxon-name-part-type="genus" reg="Synotis">Synotis</tp:taxon-name-part> <tp:taxon-name-part taxon-name-part-type="species" reg="panzhouensis">panzhouensis</tp:taxon-name-part></tp:taxon-name></italic>
                  </th><th rowspan="1" colspan="1">
                    <italic><tp:taxon-name><tp:taxon-name-part taxon-name-part-type="genus" reg="Synotis">S.</tp:taxon-name-part> <tp:taxon-name-part taxon-name-part-type="species" reg="nayongensis">nayongensis</tp:taxon-name-part></tp:taxon-name></italic>
                  </th></tr><tr><td rowspan="1" colspan="1">
                    <bold>Indumentum of vegetative stem</bold>
                  </td><td rowspan="1" colspan="1">densely white to ferruginous setulose</td><td rowspan="1" colspan="1">sparsely pubescent, glabrescent to glabrous</td></tr><tr><td rowspan="1" colspan="1">
                    <bold>Petioles</bold>
                  </td><td rowspan="1" colspan="1">1–1.5 cm</td><td rowspan="1" colspan="1">petiole 1–2.5 cm</td></tr><tr><td rowspan="1" colspan="1">
                    <bold>Leaf blades</bold>
                  </td><td rowspan="1" colspan="1">adaxially green or purple</td><td rowspan="1" colspan="1">adaxially green</td></tr><tr><td rowspan="1" colspan="1">
                    <bold>Flowering stem</bold>
                  </td><td rowspan="1" colspan="1">fulvous tomentose, not glabrescent</td><td rowspan="1" colspan="1">thinly tomentose, glabrescent</td></tr><tr><td rowspan="1" colspan="1">
                    <bold>Involucres</bold>
                  </td><td rowspan="1" colspan="1">7–8 × 3–4 mm</td><td rowspan="1" colspan="1">5–6 × 2–2.5 mm</td></tr><tr><td rowspan="1" colspan="1">
                    <bold>Phyllaries</bold>
                  </td><td rowspan="1" colspan="1">(7) 8, 7–8 × 2–3 mm, green, not veined</td><td rowspan="1" colspan="1">5, 5–6 × 1–1.5 mm, white, apex green, conspicuously 3–5-veined</td></tr><tr><td rowspan="1" colspan="1">
                    <bold>Disk florets</bold>
                  </td><td rowspan="1" colspan="1">8–11, deep yellow, lamina yellow</td><td rowspan="1" colspan="1">4–5, yellowish, lamina yellow-whitish, apex green when young</td></tr><tr><td rowspan="1" colspan="1">
                    <bold>Anthers</bold>
                  </td><td rowspan="1" colspan="1">red-purple</td><td rowspan="1" colspan="1">yellow-whitish</td></tr><tr><td rowspan="1" colspan="1">
                    <bold>Achenes</bold>
                  </td><td rowspan="1" colspan="1">ca. 2 mm long</td><td rowspan="1" colspan="1">ca. 4 mm long</td></tr><tr><td rowspan="1" colspan="1">
                    <bold>Pappus</bold>
                  </td><td rowspan="1" colspan="1">red-purple</td><td rowspan="1" colspan="1">white</td></tr></tbody></table></table-wrap><p>From all other species of <italic><tp:taxon-name><tp:taxon-name-part taxon-name-part-type="genus" reg="Synotis">Synotis</tp:taxon-name-part></tp:taxon-name></italic>, <italic><tp:taxon-name><tp:taxon-name-part taxon-name-part-type="genus" reg="Synotis">S.</tp:taxon-name-part> <tp:taxon-name-part taxon-name-part-type="species" reg="panzhouensis">panzhouensis</tp:taxon-name-part></tp:taxon-name></italic> is very distinct in the red-purple pappus. According to our observation of the plants <italic>in vivo</italic>, as well as a critical examination of taxa throughout the genus, most species (~50 spp.) have white pappus. Five species in sect. <tp:taxon-name><tp:taxon-name-part taxon-name-part-type="genus" reg="Synotis">S.</tp:taxon-name-part> <tp:taxon-name-part taxon-name-part-type="infraspecific-rank">ser.</tp:taxon-name-part> <tp:taxon-name-part taxon-name-part-type="series" reg="Fulvipapposae">Fulvipapposae</tp:taxon-name-part></tp:taxon-name> C.Jeffrey &amp; Y.L.Chen often have white or stramineous pappus, which is consistent with the descriptions reported by <xref ref-type="bibr" rid="B3">Jeffrey and Chen (1984)</xref>, <xref ref-type="bibr" rid="B1">Chen (1999)</xref> and <xref ref-type="bibr" rid="B2">Chen et al. (2011)</xref>. The pappus colour of <italic><tp:taxon-name><tp:taxon-name-part taxon-name-part-type="genus" reg="Synotis">S.</tp:taxon-name-part> <tp:taxon-name-part taxon-name-part-type="species" reg="vaniotii">vaniotii</tp:taxon-name-part></tp:taxon-name></italic> (Lévl.) C.Jeffrey &amp; Y.L.Chen and <italic><tp:taxon-name><tp:taxon-name-part taxon-name-part-type="genus" reg="Synotis">S.</tp:taxon-name-part> <tp:taxon-name-part taxon-name-part-type="species" reg="palmatisecta">palmatisecta</tp:taxon-name-part></tp:taxon-name></italic> Y.L.Chen &amp; D.J.Liu were described as rubescent, but this might be the result of inattentive observation, for both of the species were found with white, or rarely pale brown pappus during our field and herbarium observations. It is noteworthy to mention that <italic><tp:taxon-name><tp:taxon-name-part taxon-name-part-type="genus" reg="Synotis">S.</tp:taxon-name-part> <tp:taxon-name-part taxon-name-part-type="species" reg="chenopodiifolia">chenopodiifolia</tp:taxon-name-part></tp:taxon-name></italic> (DC.) M.Tang, C.Ren &amp; Q.E.Yang, a species always reported with brown or yellow pappus, has been reported with a dark purple pappus in a population in Gyirong County (<xref ref-type="bibr" rid="B12">Tang et al. 2014</xref>), but such variation is rather atypical in the species. <italic><tp:taxon-name><tp:taxon-name-part taxon-name-part-type="genus" reg="Synotis">Synotis</tp:taxon-name-part> <tp:taxon-name-part taxon-name-part-type="species" reg="chenopodiifolia">chenopodiifolia</tp:taxon-name-part></tp:taxon-name></italic> is a plant to 80–180 cm with triangular-ovate or triangular-hastate leaves and a capitulum with 5 phyllaries, 2 or 3(–4) disk florets, and it obviously differs from the leaf characters and capitulum characters as seen in <italic><tp:taxon-name><tp:taxon-name-part taxon-name-part-type="genus" reg="Synotis">S.</tp:taxon-name-part> <tp:taxon-name-part taxon-name-part-type="species" reg="panzhouensis">panzhouensis</tp:taxon-name-part></tp:taxon-name></italic>.</p><p>Morphologically, following the characters and delimitation of <xref ref-type="bibr" rid="B3">Jeffrey and Chen (1984)</xref> and <xref ref-type="bibr" rid="B8">Tang (2014)</xref>, <italic><tp:taxon-name><tp:taxon-name-part taxon-name-part-type="genus" reg="Synotis">S.</tp:taxon-name-part> <tp:taxon-name-part taxon-name-part-type="species" reg="panzhouensis">panzhouensis</tp:taxon-name-part></tp:taxon-name></italic> is best referred to <tp:taxon-name><tp:taxon-name-part taxon-name-part-type="genus" reg="Synotis">Synotis</tp:taxon-name-part> <tp:taxon-name-part taxon-name-part-type="infraspecific-rank">sect.</tp:taxon-name-part> <tp:taxon-name-part taxon-name-part-type="section" reg="Synotis">Synotis</tp:taxon-name-part> <tp:taxon-name-part taxon-name-part-type="infraspecific-rank">ser.</tp:taxon-name-part> <tp:taxon-name-part taxon-name-part-type="series" reg="Synotis">Synotis</tp:taxon-name-part></tp:taxon-name> due to the leaves gathered at the apex of the vegetative stem and its terminal inflorescence.</p></tp:treatment-sec><tp:treatment-sec sec-type="IUCN Red List Category" id="SECID0E2IAE"><title>IUCN Red List Category.</title><p><italic><tp:taxon-name><tp:taxon-name-part taxon-name-part-type="genus" reg="Synotis">Synotis</tp:taxon-name-part> <tp:taxon-name-part taxon-name-part-type="species" reg="panzhouensis">panzhouensis</tp:taxon-name-part></tp:taxon-name></italic> was found in a single location with an extremely small population in Panzhou, southwestern Guizhou, China. Due to the remote distance and difficult and dangerous accessibility to the type locality, the population was not disturbed by human activity and currently appears to be growing very well. However, according to our observation, the population comprises no more than 100 plants, and with a small geographical range of no more than 1000 m<sup>2</sup>, we recommend that <italic><tp:taxon-name><tp:taxon-name-part taxon-name-part-type="genus" reg="Synotis">S.</tp:taxon-name-part> <tp:taxon-name-part taxon-name-part-type="species" reg="panzhouensis">panzhouensis</tp:taxon-name-part></tp:taxon-name></italic> be categorized as Critically Endangered (<abbrev xmlns:xlink="http://www.w3.org/1999/xlink" xlink:title="Critically Endangered" id="ABBRID0EZJAE" xlink:type="simple">CR</abbrev>) using criteria B and C following the IUCN Red List categories (<xref ref-type="bibr" rid="B7">IUCN 2019</xref>).</p></tp:treatment-sec><ref-list><ref id="B6"><mixed-citation xmlns:xlink="http://www.w3.org/1999/xlink" xlink:type="simple"><person-group><name name-style="western"><surname>Ruan</surname><given-names>YQ</given-names></name><name name-style="western"><surname>Liu</surname><given-names>YL</given-names></name><name name-style="western"><surname>Wu</surname><given-names>XH</given-names></name><name name-style="western"><surname>Yu</surname><given-names>F</given-names></name><name name-style="western"><surname>Tang</surname><given-names>M</given-names></name></person-group> (<year>2020</year>) <article-title>A newly recorded species and clarification of the distribution record of another species within <italic><tp:taxon-name><tp:taxon-name-part taxon-name-part-type="genus">Synotis</tp:taxon-name-part></tp:taxon-name></italic> in Yunnan.</article-title><source>Journal of Gansu Agricultural University</source><volume>55</volume>(<issue>2</issue>): <fpage>112</fpage>–<lpage>123</lpage>. [In Chinese]</mixed-citation></ref><ref id="B3"><mixed-citation xmlns:xlink="http://www.w3.org/1999/xlink" xlink:type="simple"><person-group><name name-style="western"><surname>Jeffrey</surname><given-names>C</given-names></name><name name-style="western"><surname>Chen</surname><given-names>YL</given-names></name></person-group> (<year>1984</year>) <article-title>Taxonomic studies on the tribe <tp:taxon-name><tp:taxon-name-part taxon-name-part-type="tribe">Senecioneae</tp:taxon-name-part></tp:taxon-name> (<tp:taxon-name><tp:taxon-name-part taxon-name-part-type="family">Compositae</tp:taxon-name-part></tp:taxon-name>) of Eastern Asia.</article-title><source>Kew Bulletin</source><volume>39</volume>(<issue>2</issue>): <fpage>205</fpage>–<lpage>446</lpage>. <ext-link xlink:type="simple" ext-link-type="doi" xlink:href="10.2307/4110124">https://doi.org/10.2307/4110124</ext-link></mixed-citation></ref><ref id="B1"><mixed-citation xmlns:xlink="http://www.w3.org/1999/xlink" xlink:type="simple"><person-group><name name-style="western"><surname>Chen</surname><given-names>YL</given-names></name></person-group> (<year>1999</year>) <article-title><tp:taxon-name><tp:taxon-name-part taxon-name-part-type="tribe">Senecioneae</tp:taxon-name-part></tp:taxon-name> Cass.</article-title> In: <person-group><name name-style="western"><surname>Chen</surname><given-names>YL</given-names></name></person-group> (<role>Ed.</role>) <issue-title>Flora Reipublicae Popularis Sinicae, vol.</issue-title><source>77. Science Press, Beijing</source>, <fpage>1</fpage>–<lpage>326</lpage>. [In Chinese]</mixed-citation></ref><ref id="B2"><mixed-citation xmlns:xlink="http://www.w3.org/1999/xlink" xlink:type="simple"><person-group><name name-style="western"><surname>Chen</surname><given-names>YL</given-names></name><name name-style="western"><surname>Nordenstam</surname><given-names>B</given-names></name><name name-style="western"><surname>Jeffrey</surname><given-names>C</given-names></name></person-group> (<year>2011</year>) <article-title><italic><tp:taxon-name><tp:taxon-name-part taxon-name-part-type="genus">Synotis</tp:taxon-name-part></tp:taxon-name></italic> (C.B.Clarke) C.Jeffrey &amp; Y.L.Chen.</article-title> In: <person-group><name name-style="western"><surname>Wu</surname><given-names>ZY</given-names></name><name name-style="western"><surname>Raven</surname><given-names>PH</given-names></name></person-group> (<role>Eds</role>) <issue-title>Flora of China, vol.</issue-title><source>20–21. Science Press, Beijing &amp; Missouri Botanical Garden Press, St. Louis</source>, <fpage>489</fpage>–<lpage>505</lpage>.</mixed-citation></ref><ref id="B12"><mixed-citation xmlns:xlink="http://www.w3.org/1999/xlink" xlink:type="simple"><person-group><name name-style="western"><surname>Tang</surname><given-names>M</given-names></name><name name-style="western"><surname>Ren</surname><given-names>C</given-names></name><name name-style="western"><surname>Yang</surname><given-names>QE</given-names></name></person-group> (<year>2014</year>) <article-title><italic><tp:taxon-name><tp:taxon-name-part taxon-name-part-type="genus">Parasenecio</tp:taxon-name-part> <tp:taxon-name-part taxon-name-part-type="species">chenopodiifolius</tp:taxon-name-part></tp:taxon-name></italic> (<tp:taxon-name><tp:taxon-name-part taxon-name-part-type="family">Compositae</tp:taxon-name-part></tp:taxon-name>-<tp:taxon-name><tp:taxon-name-part taxon-name-part-type="tribe">Senecioneae</tp:taxon-name-part></tp:taxon-name>) is a <italic><tp:taxon-name><tp:taxon-name-part taxon-name-part-type="genus">Synotis</tp:taxon-name-part></tp:taxon-name></italic> and conspecific with <italic><tp:taxon-name><tp:taxon-name-part taxon-name-part-type="genus">S.</tp:taxon-name-part> <tp:taxon-name-part taxon-name-part-type="species">otophylla</tp:taxon-name-part></tp:taxon-name></italic> based on evidence from morphology, cytology and ITS/ETS sequence data.</article-title><source>Nordic Journal of Botany</source><volume>32</volume>(<issue>6</issue>): <fpage>824</fpage>–<lpage>835</lpage>. <ext-link xlink:type="simple" ext-link-type="doi" xlink:href="10.1111/njb.00574">https://doi.org/10.1111/njb.00574</ext-link></mixed-citation></ref><ref id="B8"><mixed-citation xmlns:xlink="http://www.w3.org/1999/xlink" xlink:type="simple"><person-group><name name-style="western"><surname>Tang</surname><given-names>M</given-names></name></person-group> (<year>2014</year>) A Systematic Study of the Genus <italic><tp:taxon-name><tp:taxon-name-part taxon-name-part-type="genus">Synotis</tp:taxon-name-part></tp:taxon-name></italic> (<tp:taxon-name><tp:taxon-name-part taxon-name-part-type="family">Compositae</tp:taxon-name-part></tp:taxon-name>-<tp:taxon-name><tp:taxon-name-part taxon-name-part-type="tribe">Senecioneae</tp:taxon-name-part></tp:taxon-name>). PhD thesis. University of Chinese Academy of Sciences, Beijing. [In Chinese]</mixed-citation></ref><ref id="B7"><mixed-citation xmlns:xlink="http://www.w3.org/1999/xlink" xlink:type="simple"><institution xlink:type="simple">IUCN</institution> (<year>2019</year>) Guidelines for Using the IUCN Red List Categories and Criteria version 14 [EB/OL]. 2020-04-10. Prepared by the Standards and Petitions Subcommittee. <ext-link xlink:type="simple" ext-link-type="uri" xlink:href="https://www.iucnredlist.org/documents/RedListGuidelines.pdf">https://www.iucnredlist.org/documents/RedListGuidelines.pdf</ext-link></mixed-citation></ref></ref-list></tp:taxon-treatment>
